# Supplementary material for: Domestication of Pea (Pisum sativum L.): The Case of the Abyssinian Pea
Source: Front Plant Sci. 2018 Apr 18;9:515. doi: 10.3389/fpls.2018.00515 (PMC5915832; doi:10.3389/fpls.2018.00515)
Supplement: Supplementary file 3 [file Table_2.XLSX]

## Sheet: Sheet1
Supplementary Table 2 Genes partially sequenced
Gene symbol	Protein encoded	Forward primer	Reverse primer	Annealing temperature	Length of amplicon	GenBank Accession Numbers
Pur	myb transcription factor	GAACATAAGAAGTTCCTTGAAGC	CCAATATCTGAACTTCCACGC	56	1039	MH039844-MH039871
Alatc	cytolsolic alanine aminotransferase	CTGACCTTCCCTCGCCAG	CCTTGCTCGCACCATCAGT	56	773	MH039872-MH039887
CvcA	convicilin A	CACCATCTTCCTTCCTCAACAC	TGTGGCAACATTAGAGCTCCC	58	849	MH053288-MH053304
Rb	ADP-glucose phosphorylase	GATTGTACAATCCAACACTCC	CTATCTGCTTCTTGAACGCC	58	474	MH039888-MH039911
Rms1	carotenoid oxygenase	CAAAATCATTCGACCGTCGC	CTTAGATTACAGAACCTTCGCTC	57	837	MH068736-MH068754
Ntfy	nuclear transcription factor Y	CAGAATGCCTTTGCCCCT	CCTCTTGCATCTTGTCGC	57	945	MH053272-MH053287
Ko1	ent-kaurene oxidase	CACAAAGATGGCTCAGAAATATGG	CATTGGCTCCAAGAACACTTGC	58	562	MH068717-MH068735
GlyOH	glucan endo-1,3-beta-glucosidase	TGATCACTACCACGGATCCCA	ACCTGCAGAAGTATTCCCCAC	58	807	MH113759-MH113783
Sln	gibberellin 2-oxidase	CCAACTTCAGAACAATACACC	CTGAAATCCAGCTACCATCTC	57	740	MH068755-MH068773
Peam5	MADS box transcription factor 5	GAGTTGGTACCAAGAAGTGTCT	GGTATGAAGGCTGCTGAAAGG	56	823	MH113744-MH113758
Fro	ferric chelate reductase	AGAACTCCAACACAAGATAAACA	CCCTTAGAGAAGTTGAGGTTCAACGG	58	886	MH113630-MH113647
SulTr	sulfate anionic transporter	GCAAAATTGGCTGGACTTCAACC	ACGCACTCCAGTACCCCAACC	57	1144	MH113713-MH113730
Er1	Mlo family protein	AGCTATGTGACTTTGCCTCT	AGTCTTGCATTTTCATACCC	58	1146	MH113731-MH113743
Gpic	cytosolic glucose phosphate isomerase	GCATCTCGCACAAAAGGAC	TAGTTGGAGGATCAGCTGG	60	451	MH010546-MH010571
Sbm1	eukaryotic initiation factor 4E	GAAATGGACTGCGAACTATCCG	GAAACTCCTTCCACTGTTTTCC	58	1392	MH113648-MH113656
Pgmc	cytolsolic phosphoglucomutase	TGTACTGGTGATGGTCGTT	AGAGACTGCAGGAGTTGAA	58	630	MH 113657-MH113674
Skdh	quinate/shikimate 5-dehydrogenase	GGTGGTAAGTATGATGGTGATG	CCCATAACAAGTCCAATGAATGG	60	999	MH113675-MH113692
Pao	pheophorbide a oxygenase	GCTTTTCGGGAGCTAATGAAGGG	GTGTGAAGGTGAGGCTTGTGTAC	58	514	MH113693-MH113712
